# Supplementary material for: High rate of postoperative upstaging of ductal carcinoma in situ when prioritizing ultrasound evaluation of mammography-detected lesions: a single-center retrospective cohort study
Source: World J Surg Oncol. 2023 Feb 17;21:48. doi: 10.1186/s12957-023-02900-6 (PMC9936646; doi:10.1186/s12957-023-02900-6)
Supplement: Supplementary file 2 — Additional file 2. Recently reported multiple logistic regression models for ductal carcinoma in situ (DCIS) upstaging. [file 12957_2023_2900_MOESM2_ESM.zip]

Archive with 2 entries (2 files):
- 1-Additional_file_2.docx
- 2-Additional_file_2.docx
